# Supplementary material for: An extrasynaptic GABAergic signal modulates a pattern of forward movement in Caenorhabditis elegans
Source: eLife. 2016 May 3;5:e14197. doi: 10.7554/eLife.14197 (PMC4854516; doi:10.7554/eLife.14197)
Supplement: Source code 2. — The Matlab code used to quantify head bending amplitude in moving animals. DOI: http://dx.doi.org/10.7554/eLife.14197.025 [file elife-14197-code2.zip]

Archive with 1 entries (1 files):
- Source_code_2.m
