# Supplementary material for: An extrasynaptic GABAergic signal modulates a pattern of forward movement in Caenorhabditis elegans
Source: eLife. 2016 May 3;5:e14197. doi: 10.7554/eLife.14197 (PMC4854516; doi:10.7554/eLife.14197)
Supplement: Source code 2. — The Matlab code used to quantify head bending amplitude in moving animals. DOI: http://dx.doi.org/10.7554/eLife.14197.025 [file elife-14197-code2.zip › Source_code_2.m]

%by Quan Wen, edited by YQ, edited by YS 021713

curvlim = 0.2;

button = length(questdlg('Load new data?','','Yes (avi)','Yes (MAT) ','No', 'Yes (avi)') ) ;

if button == 10
    [filename,pathname]  = uigetfile({'*.mat'});
    load([pathname filename]);
elseif button == 9

do_dialog = 1;

if do_dialog
    if exist('pathname', 'var')
        try
            if isdir(pathname)
            cd(pathname);
            end
        end
    end
    [filename,pathname]  = uigetfile({'*.jpg';'*.avi'});

    do_avi = ( filename(end-2) == 'a' );
    
    if do_avi
        
%         readerobj = mmreader(strcat(pathname,filename));
        readerobj = VideoReader(strcat(pathname,filename));
    end

    
    tmp = zeros(1,length(filename)-4);
    for kk=1:length(filename)-4
        tmp(kk) = length(str2num(filename(kk)));
    end
    first_digit = 1+find(~tmp, 1, 'last');
    
    %first_digit=2;
        
    fname = [pathname filename(1:first_digit-1)];
    numdigits = length(filename) - first_digit-3;

    constr = ['%0' num2str(numdigits) 'd'];

    if exist('conc', 'var')
        answer = inputdlg({'conc', 'fps','pixels per mm','Worm image threshold','Start frame', 'End frame', 'Decimation (1=none))', 'Filter size / diameter', 'Invert image? 1=yes','Bkgd = min (0) or median (1)?', 'spline fit parameter', 'Your initials'}, 'Cancel to clear previous', 1, ...
            {num2str(conc),num2str(fps),num2str(pix_per_mm),num2str(wormthreshold),num2str(istart),num2str(iend),num2str(decim),num2str(filsize),num2str(invert_img),num2str(do_median_bkg),num2str(spline_p), initials{1}});
    else
        answer = inputdlg({'conc',  'fps','pixels per mm','Worm image threshold','Start frame', 'End frame', 'Decimation (1=none)', 'Filter size / diameter', 'Invert image? 1=yes','Bkgd = min (0) or median (1)?', 'spline fit parameter', 'Your initials'}, '', 1);
    end
    
    if length(answer) == 0
        answer = inputdlg({'conc', 'fps','pixels per mm','Worm image threshold', 'Start frame', 'End frame', 'Decimation (1=none)', 'Filter size / diameter', 'Invert image? 1=yes','Bkgd = min (0) or median (1)?', 'spline fit parameter', 'Your initials'}, '', 1);
    end
    
    conc = str2num(answer{1});    
    fps = str2num(answer{2});
    pix_per_mm = str2num(answer{3});
    wormthreshold = str2num(answer{4});    
    istart = str2num(answer{5});
    iend = str2num(answer{6});
    decim = str2num(answer{7});
    filsize = str2num(answer{8});
    invert_img = str2num(answer{9});
    do_median_bkg = str2num(answer{10});
    spline_p = str2num(answer{11});
    initials = answer(12);
end

decim_filter = ones(decim) / (decim^2); % what's the point of this?
%  data loading

skip = floor((iend-istart+1)/10);
cropyes = 0;
numframes = iend - istart + 1;
% numframes = floor((iend - istart)/skip) + 1;

numcurvpts = 100;

clear mov imgsum imgdata lendata curvdata index_data;%what's the point of this?


%%%%%%%% PREVIEW IMAGES %%%%%%%%%%%
index_data = zeros(300,1);
j=1;
for i=istart:iend 
    if do_avi
        img=read(readerobj,i);
        img=img(:,:,1);
    end
    imagesc(img); colormap gray;hold on;
    axis image;    title(num2str(i));
   
    text(10,10,'press enter to keep,press any other key to delete', 'Color', 'white');
    %operate in the command window
    %string_i=num2str(i);
    %string_i=strcat('frame',string_i,' deleted ?');
    %variable=input(string_i,'s');
    %if variable == 'd'
     %   index_data(j)= i;
      %  j=j+1;
    %else
     %   continue;
    %end     
    [delete_x, delete_y] = ginput(1);
    if  isempty(delete_x);
        continue;
    else
        index_data(j)=i;
        j=j+1;
    end
    cla reset
end


%% preview and calculate overlay
j=0;
for i=istart:skip:iend 
    j = j+1;
    if do_avi
        img=read(readerobj,i);
        img=img(:,:,1);
        
    else
        if (i > 9999) 
            constr = '%05d';
        else
            constr = '%04d';
        end
        fname2=strcat(fname, num2str(i, constr), '.jpg');
        img = imread(fname2); 
        
    end
    img = imfilter(img, decim_filter, 'same');%imfilter,'same', The output array is the same size as the input array.  
    img = img(1:decim:end,1:decim:end);%this samples the original img, give a smaller representative. Here no effect.
%     fname2=strcat(fname, num2str(i, '%03d'), '.jpg');
%     fname2
    
%     img = single(img(:,:,1));
    if invert_img
        img = 255-img;
    end
    if i == istart 
        imgsum = single(img);%convert unit 8 to single. 
        [ysize xsize ] = size(img);
%         imgdata = zeros(ysize, xsize, numframes);
        imgmin = ones(size(img))*255.0;%white, this should be imgmax?
        imgdata = zeros(ysize, xsize, length(istart:skip:iend));%created a small array to save data later on
    end
    figure(1); 
    imagesc(img); colormap gray;hold on;
    axis image;    title(num2str(i));
    imgdata(:,:,j) = img;%save these representative images
    imgmin = min(single(img), single(imgmin));
%     figure(2); 
%     imagesc(imgmin); colormap gray;hold on;
%     axis image;    title(num2str(i));
    
    imgsum = imgsum + single(img);%overlay all the representative images
end
%

if do_median_bkg% This is, calculate background?
    img_bkg = median(imgdata,3);
else
    img_bkg = imgmin;
end
% imgmin = img_median;

%
% helps to select ROI
% 
% figure(2);
% imagesc(imgmin); colormap gray; axis image;
% title('imgmin');

% imwrite(imgmin,strcat(fname, 'BG.tif'),'tif');
% fname3 = strcat(strcat(strcat(fname, 'bg'), num2str(istart)), '.mat');
% save(fname3,'imgmin');
% disp('saved background as ');
% disp(fname3);

%% define ROI
figure(1);clf;
imagesc(imgsum); colormap gray; hold on;
title('sum image');

text(10,20, 'select ROI: upper left then lower right', 'Color', 'white');
[cropx1 cropy1 ] = ginput(1);
cropx1= floor(cropx1);
cropy1  = floor(cropy1);
plot([1 xsize], [cropy1 cropy1], '-r');
plot([cropx1 cropx1], [1 ysize], '-r');
[cropx2 cropy2 ] = ginput(1);
cropx2 = floor(cropx2);
cropy2 = floor(cropy2);
plot([1 xsize], [cropy2 cropy2], '-r');
plot([cropx2 cropx2], [1 ysize], '-r');

%% input frame index to be deleted
%%%%how???prompt = {'deletion 1',};
%name = 'Enter the index of frames to be deleted,seperated by ,';
%numlines = 1;
%answer2 = inputdlg(prompt,name,numlines);
%index1=cell2mat(answer2);
%size_index=size(index1);
%size_index = size_index(2);
%size_index = (size_index+1) / 2;
%index_data = zeros(size_index, 1);
%for i = 1:size_index
%    j= 2 * i - 1;
%    index_data(i) = str2num(index1(j));
%end

%% MAIN CALCULATIONS
%%%%%%%%%%%%%%%%%%%%%%%%%%% %%%%%%%%%%%%%%%%%%%%%%%%%%%%
showcalc = 0;
deinterlace = 1; interlaceframe = 1;
% load(fname3);  % load imgmin
cropyes = 1;
nbfil = ones(3,3); nbfil(2,2)=0; nbfil= single(nbfil); % neighbor filter, center is 0, others are 1

curvdata = zeros(numframes,numcurvpts);
areadata = zeros(numframes,1);
centroiddata =  zeros(numframes,2);
% lengthdata =  zeros(numframes,1);
    
cv2i_data = zeros(numframes,numcurvpts+2,2);
angle_data = zeros(numframes,numcurvpts+1);
path1_rescaled_data = zeros(numframes,numcurvpts,2);
path2_rescaled_data = zeros(numframes,numcurvpts,2);

flag=1;
for j=1:numframes
   i = istart + (j - 1);
    
   if sum(ismember(index_data, i))
       flag=1; 
       continue;
   end
    
    if (i > 9999) 
        constr = '%05d';
    else
        constr = '%04d';
    end
        
    if do_avi
        img=read(readerobj,i);
        img=single(img(:,:,1)); %read frames in 1 by 1
    else
        fname2=strcat(fname, num2str(i, constr), '.jpg');
    %   fname2=strcat(fname, num2str(i, '%03d'), '.jpg');
        img = single(imread(fname2));
    end
    img = imfilter(img, decim_filter, 'same');
    img = img(1:decim:end,1:decim:end);
    if invert_img
        img = 255-img;
    end
    img = abs(img(:,:,1)- img_bkg);%substract background
    
    if max(max(img))<30
        continue
    end
    
    if deinterlace
        img(3-interlaceframe:2:end) = img(interlaceframe:2:end);
    end
    if cropyes
%         imgcrop = img(31:300,151:530);  % 
%         imgcrop = img(81:280,351:600);  %
        imgcrop = img(cropy1:cropy2,cropx1:cropx2);  %
    else
        imgcrop = img;
    end
    imgcrop = imgcrop';
    figure(1); hold off;
    imagesc(imgcrop); hold on;
    axis image;
    title(strcat(strcat(num2str(j), '/'), num2str(numframes)), 'Interpreter', 'None');
    
% first frame choose head, tail, width, etc.    
% added an option to reset head/tail or not
    if flag==1
        flag=0;
        text (10,10,'reset head and tail? Press enter to skip, press any other key to reset','Color','white');
        [x_set,y_set]=ginput(1);
        if (isempty(x_set)==0)
        imgcrop1 = imgcrop;
        colormap jet;
        [ysize xsize ] = size(imgcrop);
%         imgdata = zeros(ysize, xsize, numframes);
        text(10,10,'click on head', 'Color', 'white');
        [headx heady] = ginput(1);
        hold on; 
        plot(headx, heady, 'or');
        headx0 = headx; heady0 = heady;
        text(10,10,'click on head', 'Color', 'black');     
        text(10,10,'click on tail', 'Color', 'white');
        [tailx taily] = ginput(1);
        hold on;
        plot(tailx, taily, 'or');
        pause(.5);
        tailx0 = tailx; taily0 = taily;
        text(10,10,'click on tail', 'Color', 'black');
       
        lvl = min(min(imgcrop)) + wormthreshold* (-min(min(imgcrop))+max(max(imgcrop)));%set a threshold to detect the worm
        figure(1);clf;
        imagesc(imgcrop> lvl); axis image; hold on;
        text(10,10,'zoom in, press any key', 'Color', 'white');
        zoom on; pause; zoom off;%zoom on so the user can zoom in/out. zoom off, turn that off
        text(10,10,'zoom in, press any key', 'Color', 'black');
        
        title('click two points separated by worm diameter');
        tmp1 = ginput(1); 
        plot(tmp1(1),tmp1(2), 'ow');
        tmp2 = ginput(1);
        plot(tmp2(1),tmp2(2), 'ow');
        pause(.5);
        worm_diam = norm(tmp1-tmp2);
        title(['worm diameter = ' num2str(worm_diam) ' pixels']);
        worm_area_est = 10*worm_diam^2;
        sizethresh = round(worm_area_est / 1.75);
        if mod(round(filsize*worm_diam),2)==1
            filradius = round(filsize*worm_diam/2);
        else
            filradius = round(filsize*worm_diam/2)+1;
        end
%         fil = ones(filradius) / prod(filsizeabs);
        fil = fspecial('disk', filradius);%fspecial creates a 2-D filter.circular averaging filter
        end
    end
    colormap gray;
        
   
    img2 = conv2(single(imgcrop), fil, 'same'); %CONV2(A, B) performs the 2-D convolution of matrices A and B. The effect is increase contrast.
%     img2 = single(imgcrop);
    
    lvl = min(min(img2))+wormthreshold* (-min(min(img2))+max(max(img2)));%use this as a threshold to detect worms.

    bw =(img2> lvl);%convert the picture to binary
    
%      figure(4);contour((img2-min(min(img2)))/max(max(img2)), [0:0.1:0.5]); colorbar;
%     
%     level = graythresh(imgcrop);
%     bw = im2bw(imgcrop,level);

    % 
    if showcalc
        figure(2);
        imshow(bw);
    end
    
    bw2 = bwareaopen(bw,sizethresh);%clean up little dirty things on the picture.
    %if bw2==0
      %  continue;
   % end
    
    bw3 = imcomplement(bw2);
    bw4 = bwareaopen(bw3, sizethresh);
    bw5 = imcomplement(bw4);

    STATS = regionprops(bwlabel(bw5),'Area', 'Centroid');
    
    if size(STATS,1) == 0 
        disp('Error: no worm found');
        break;
    end
    
    areadata(j) = STATS.Area;
    centroiddata(j,:) = STATS.Centroid;
    
    B = bwboundaries(bw5, 'noholes'); %  trace boundary clockwise.tring'noholes' speeds up the operation of the algorithm by having it search
    %only for object (parent and child) boundaries.  By default, or when 'holes' string is specified, the algorithm searches for both object and
    %hole boundaries.

%     figure(30);clf;
%     imagesc(bw5); hold on;
%% calculate head and tail. Key point
    B1 = B{1}; % B is a 1*1 cell. B1 read the cell out, B1 is a n*2 array

    B1_size = size(B1,1); % there are n points around the boundary.

    ksep = ceil(B1_size/20);

    B1_plus = circshift(B1,[ksep 0]);
    B1_minus = circshift(B1,[-ksep 0]);% why do this?

    AA = B1 - B1_plus;  % AA and BB are vectors between a point on boundary and neighbors +- ksep away
    BB = B1 - B1_minus;

    cAA = AA(:,1) + sqrt(-1)*AA(:,2); %these two are complex numbers, a+b * i.
    cBB = BB(:,1) + sqrt(-1)*BB(:,2);

    B1_angle = unwrap(angle(cBB ./ cAA));% don't quit understand how is this calculation done
    
    
    

%     figure(31);clf;plot(B1_angle); hold on;

    min1 = find(B1_angle == min(B1_angle),1); % find point on boundary w/ minimum angle between AA, BB. min1 is the index. For instance, the 212th point has the minimum angle.
    B1_angle2 = circshift(B1_angle, -min1);
    min2a = round(.25*B1_size)-1+find(B1_angle2(round(.25*B1_size):round(0.75*B1_size))==min(B1_angle2(round(.25*B1_size):round(0.75*B1_size))),1);  % find minimum in other half
    min2 = 1+mod(min2a + min1-1, B1_size);
    
    tmp = circshift(B1, [1-min1 0]);
    end1 = 1+mod(min2 - min1-1, B1_size);
    path1 = tmp(1:end1,:);
    path2 = tmp(end:-1:end1,:);

    if norm(path1(1,:) - [heady headx]) > norm(path1(end,:) - [heady headx]) % if min1 is at tail, reverse both paths
        %%%%% the key problem is here. Head and Tail are detected based on
        %%%%% the distance from previous frame head and tail.
        tmp = path1;
        path1 = path2(end:-1:1,:);
        path2 = tmp(end:-1:1,:);
    end
    
    heady = path1(1,1);
    headx = path1(1,2);
    taily = path1(end,1);
    tailx = path1(end,2);
    
    path_length = numcurvpts;

    path1_rescaled = zeros(path_length,2);
    path2_rescaled = zeros(path_length,2);
    path1_rescaled2 = zeros(path_length,2);
    path2_rescaled2 = zeros(path_length,2);
    
    path1_rescaled(:,1) = [interp1(0:size(path1,1)-1, path1(:,1), (size(path1,1)-1)*[0:path_length-1]/(path_length-1), 'linear')];
    path1_rescaled(:,2) = [interp1(0:size(path1,1)-1, path1(:,2), (size(path1,1)-1)*[0:path_length-1]/(path_length-1), 'linear')];
    path2_rescaled(:,1) = [interp1(0:size(path2,1)-1, path2(:,1), (size(path2,1)-1)*[0:path_length-1]/(path_length-1), 'linear')];
    path2_rescaled(:,2) = [interp1(0:size(path2,1)-1, path2(:,2), (size(path2,1)-1)*[0:path_length-1]/(path_length-1), 'linear')];

%     path2_rescaled2 = path2_rescaled;    
    for kk=1:path_length
        tmp1 = repmat(path1_rescaled(kk,:), [path_length,1]) - path2_rescaled;
        tmp2 = sqrt(tmp1(:,1).^2 + tmp1(:,2).^2);
%         find(tmp2==min(tmp2),1)
        path2_rescaled2(kk,:) = path2_rescaled(find(tmp2==min(tmp2),1),:);
    end

%     path1_rescaled2 = path1_rescaled;
    for kk=1:path_length
        tmp1 = repmat(path2_rescaled(kk,:), [path_length,1]) - path1_rescaled;
        tmp2 = sqrt(tmp1(:,1).^2 + tmp1(:,2).^2);
%         find(tmp2==min(tmp2),1)
        path1_rescaled2(kk,:) = path1_rescaled(find(tmp2==min(tmp2),1),:);
    end
    weight_fn = ones(path_length,1);
    tmp=round(path_length*0.2);
    weight_fn(1:tmp)=(0:tmp-1)/tmp;
    weight_fn(end-tmp+1:end)=(tmp-1:-1:0)/tmp;
    weight_fn = [weight_fn weight_fn];
    
    
    midline = 0.5*(path1_rescaled+path2_rescaled);
    midline2a = 0.5*(path1_rescaled+path2_rescaled2);
    midline2b = 0.5*(path1_rescaled2+path2_rescaled);
    midline_mixed = midline2a .* weight_fn + midline .* (1-weight_fn);
    
%     plot(B1(min1,2),B1(min1,1), 'oy'); hold on;
%     plot(B1(min2,2),B1(min2,1), 'oy'); hold on;
    figure(1);
    plot(path1_rescaled(1,2),path1_rescaled(1,1), 'or'); hold on;
    plot(path2_rescaled(end,2),path2_rescaled(end,1), 'oy'); hold on;
%  
    plot(path1_rescaled(1:path_length,2),path1_rescaled(1:path_length,1),'-g'); hold on;
    plot(path2_rescaled(1:path_length,2),path2_rescaled(1:path_length,1), '-r'); hold on;
%     plot(path2_rescaled2(1:path_length,2),path2_rescaled2(1:path_length,1), '-c'); hold on;
%     plot(path1_rescaled2(1:path_length,2),path1_rescaled2(1:path_length,1), '-c'); hold on;
%     plot(midline(:,2),midline(:,1), '-b');
%     plot(midline2a(:,2),midline2a(:,1), '-w');
%     plot(midline2b(:,2),midline2b(:,1), '-y');
%     plot(midline(:,2),midline(:,1), '-c');
    plot(midline_mixed(:,2),midline_mixed(:,1), '-k');
    
    line = midline_mixed;

    xy = circshift(line, [0 1])'; df = diff(xy,1,2); 
    t = cumsum([0, sqrt([1 1]*(df.*df))]); 
    cv = csaps(t,xy,spline_p);
    
    figure(1);
    fnplt(cv, '-g'); hold on;   
    %plot(centroiddata(1:j,1),centroiddata(1:j,2), ':y'); hold on;
    
    if j==1
        headextralength = norm(line(1,:)-[heady0 headx0]);
        tailextralength = norm(line(end,:)-[taily0 tailx0]);
%         plot([line(1,1) heady0],[line(1,2) headx0], '-oc');
        plot([line(1,2) headx0],[line(1,1) heady0], '-oc');
        plot([line(end,2) tailx0],[line(end,1) taily0], '-oc');
        pause(1);
    end

    cv2 =  fnval(cv, t)';
    df2 = diff(cv2,1,1); df2p = df2';

    splen = cumsum([0, sqrt([1 1]*(df2p.*df2p))]);
    lendata(j) = splen(end);
    
    % interpolate to equally spaced length units
    cv2i = interp1(splen+.00001*[0:length(splen)-1],cv2, [0:(splen(end)-1)/(numcurvpts+1):(splen(end)-1)]);
    
    % store cv2i data 
    cv2i_data(j,:,:) = cv2i;
    path1_rescaled_data(j,:,:) = path1_rescaled;
    path2_rescaled_data(j,:,:) = path2_rescaled;
    
    df2 = diff(cv2i,1,1);
    atdf2 =  unwrap(atan2(-df2(:,2), df2(:,1)));
    angle_data(j,:) = atdf2';
    
    curv = unwrap(diff(atdf2,1)); 
    curvdata(j,:) = curv';
    pause(0.1);
end  % end main loop
end  % end dialog choice


%%%%%%%%%%%%%%%%%%%%%%%%%%%%%%%%%%%% ANALYSIS %%%%%%%%%%%%%%%%%%%%%%%%%%%%%%%%%%%%%%%%%%%%%%%%%%%%%%%%%%%%%

if length(questdlg('Continue?'))==3


    figure(3); clf; 
    imagesc(curvdata(:,:)); colorbar;
    title('click bad rows, press return');
    badrows = ginput;

     for j=1:size(badrows,1)
         row = ceil(badrows(j,2));
         disp(strcat('bad row #', num2str(j), '=', num2str(row)));
         if row==1
             curvdata(1,:) = curvdata(2,:);
         end
         if row==numframes
             curvdata(numframes,:) = curvdata(numframes-1,:);
         end
         if row>1 && row<numframes
             curvdata(row,:) =0.5*(curvdata(row-1,:)+curvdata(row+1,:));
         end
     end
     
     timefilter=5;
     bodyfilter=10;

     h = fspecial('average', [timefilter bodyfilter]);
     curvdatafiltered = imfilter(curvdata*100,  h , 'replicate');
     
     figure(4); clf; 
     imagesc(curvdatafiltered(:,:)); colorbar;
     
     head_curvature=mean(curvdatafiltered(:,1:18),2);
     
     
end

if length(questdlg('Save this data? '))==3
    [fn savepathname]= uiputfile('*.mat', 'choose file to save', strcat(fname, '_',num2str(istart),'-',num2str(iend),'.mat'));
    if length(fn) > 1
        fnamemat = strcat(savepathname,fn);
        save(fnamemat);
    end
    
end

%-----discard the zero numbers from those skipped frames------
head_curvature_nozero=zeros(numframes, 1);
count=1;
for n=1:numframes
    i=istart+(n-1);
    if sum(ismember(index_data,i))
        continue;
    else head_curvature_nozero(count,:)=head_curvature(n,:);
        count=count+1;
    end
end
disp('Std head_curvature of remaining frames');
disp(std(head_curvature_nozero(1:count-1)));
     
    
